# Supplementary material for: Bruceine D attenuates prostate cancer growth and motility by suppressing PI3K/AKT signaling and downregulating CXCL16: implications for skeletal metastasis in orthopedic oncology
Source: Front Pharmacol. 2026 Jun 1;17:1819854. doi: 10.3389/fphar.2026.1819854 (PMC13266102; doi:10.3389/fphar.2026.1819854)
Supplement: Supplementary file 1 [file DataSheet1.zip]

Archive with 6 entries (5 files):
- Supplementary Materials/
- Supplementary Materials/1.The specific antibody catalog number and dilution of WB.docx
- Supplementary Materials/2.Medicine structure 3D.zip
- Supplementary Materials/3.PC-3Experimental data of PC-3 subcutaneous transplanted tumors  20251103.zip
- Supplementary Materials/4.pc3 - n-RNA seq.zip
- Supplementary Materials/Supplementary_Material.docx
